# Supplementary material for: Orchestrated Response of Intracellular Zwitterionic Metabolites in Stress Adaptation of the Halophilic Heterotrophic Bacterium Pelagibaca bermudensis
Source: Mar Drugs. 2022 Nov 19;20(11):727. doi: 10.3390/md20110727 (PMC9695272; doi:10.3390/md20110727)
Supplement: Supplementary file 1 [file marinedrugs-20-00727-s001.zip]

Archive with 1 entries (1 files):
- marinedrugs-1966440-supplementary.pdf
